# Supplementary material for: Endemic Radiation of African Moonfish, Selene dorsalis (Gill 1863), in the Eastern Atlantic: Mitogenomic Characterization and Phylogenetic Implications of Carangids (Teleostei: Carangiformes)
Source: Biomolecules. 2024 Sep 25;14(10):1208. doi: 10.3390/biom14101208 (PMC11506752; doi:10.3390/biom14101208)
Supplement: Supplementary file 1 [file biomolecules-14-01208-s001.zip]

Archive with 1 entries (1 files):
- biomolecules-3194978-supplementary.pdf
